# Supplementary material for: Selective Capturing of the CO2 Emissions Utilizing Ecological (3-Mercaptopropyl)trimethoxysilane-Coated Porous Organic Polymers in Composite Materials
Source: Polymers (Basel). 2024 Jun 21;16(13):1759. doi: 10.3390/polym16131759 (PMC11243962; doi:10.3390/polym16131759)
Supplement: Supplementary file 1 [file polymers-16-01759-s001.zip]

Archive with 1 entries (1 files):
- polymers-3049500-supplementary.pdf
